# Supplementary material for: Phase II randomized trial of capecitabine with bevacizumab and external beam radiation therapy as preoperative treatment for patients with resectable locally advanced rectal adenocarcinoma: long term results
Source: BMC Cancer. 2020 Nov 27;20:1164. doi: 10.1186/s12885-020-07661-z (PMC7694337; doi:10.1186/s12885-020-07661-z)
Supplement: Supplementary file 1 — Additional file 1: Supplementary Figure 1. DFS – T-downstaging and treatment arm [file 12885_2020_7661_MOESM1_ESM.odt]

Supplementary Figure 1. DFS – T-downstaging and treatment arm. 


A.T No DownstagingB-T No DownstagingA.T-DownstagingB-T Downstagibg
A.T No Downstaging
B-T No Downstaging

A.T-Downstaging
B-T Downstagibg


Cox regression results
Contrast
HR pvalue
HR Estimate
CI 95% LL
CI 95% UL
B-No T-Downstaging vs A- T-Downstaging
0.0610
2.989
0.951
9.393
B-T-Downstaging vs A- T-Downstaging
0.5158
1.583
0.396
6.334
A-No T-Downstaging vs A- T-Downstaging
0.0054
5.092
1.619
16.017
