# Supplementary material for: Phase II randomized trial of capecitabine with bevacizumab and external beam radiation therapy as preoperative treatment for patients with resectable locally advanced rectal adenocarcinoma: long term results
Source: BMC Cancer. 2020 Nov 27;20:1164. doi: 10.1186/s12885-020-07661-z (PMC7694337; doi:10.1186/s12885-020-07661-z)
Supplement: Supplementary file 2 — Additional file 2: Supplementary Figure 2. DFS. N-downstaging and treatment arm. [file 12885_2020_7661_MOESM2_ESM.odt]

Supplementary Figure 2 . DFS. N-downstaging and treatment arm

A-N -DownstagingB-N -DownstagingA-No N -DownstagingB-No N -Downstaging

A-N -Downstaging
B-N -Downstaging

A-No N -Downstaging
B-No N -Downstaging

Cox regression results
Contrast
HR pvalue
HR Estimate
CI 95% LL
CI 95% UL
B-No N-Downstaging vs A- N-Downstaging
0.5815
1.654
0.276
9.900
B-N-Downstaging vs A- N-Downstaging
0.0444
3.628
1.033
12.744
A-No N-Downstaging vs A- N-Downstaging
0.0030
6.833
1.924
24.264
